# Supplementary material for: Antibiotic-induced depletion of Clostridium species increases the risk of secondary fungal infections in preterm infants
Source: Front Cell Infect Microbiol. 2022 Aug 31;12:981823. doi: 10.3389/fcimb.2022.981823 (PMC9473543; doi:10.3389/fcimb.2022.981823)
Supplement: Supplementary file 1 [file DataSheet_1.xlsx]

## Sheet: Lefse_LDA_Patient（Figure 2E）
Species	group	LDA values	P values
Bacteria.Firmicutes.Bacilli.Bacillales.Bacillales	Control	4.84561751038	0.0279227571824
Bacteria.Firmicutes.Bacilli.Bacillales.Bacillales.Gemella	Control	4.83919013543	0.0279227571824
Bacteria.Proteobacteria.Gammaproteobacteria.Enterobacteriales.Enterobacteriaceae.Escherichia	Control	5.29429562684	0.043865355686
Bacteria.Proteobacteria.Gammaproteobacteria.Pasteurellales	Control	4.62043273515	0.0279227571824
Bacteria.Proteobacteria.Gammaproteobacteria.Pasteurellales.Pasteurellaceae	Control	4.62244135929	0.0279227571824
Bacteria.Proteobacteria.Gammaproteobacteria.Pasteurellales.Pasteurellaceae.Haemophilus	Control	4.61202597725	0.0279227571824
Bacteria.Actinobacteria.Actinobacteria.Actinomycetales.Corynebacteriaceae	Fungal	4.76676073915	0.0389219993519
Bacteria.Actinobacteria.Actinobacteria.Actinomycetales.Corynebacteriaceae.Corynebacterium	Fungal	4.81520391775	0.0389219993519
Bacteria.Firmicutes.Bacilli	Fungal	5.58425459432	0.0109183797708
Bacteria.Firmicutes.Bacilli.Lactobacillales	Fungal	5.56915459261	0.0109183797708
Bacteria.Firmicutes.Bacilli.Lactobacillales.Enterococcaceae	Fungal	5.54664285065	0.0237906760311
Bacteria.Firmicutes.Bacilli.Lactobacillales.Enterococcaceae.Enterococcus	Fungal	5.54985299752	0.0237906760311
Bacteria.Proteobacteria.Gammaproteobacteria.Pseudomonadales.Moraxellaceae	Non-fungal	4.46845198453	0.0477941452964
Bacteria.Proteobacteria.Gammaproteobacteria.Pseudomonadales.Moraxellaceae.Acinetobacter	Non-fungal	4.45579166948	0.0477941452964

## Sheet: Lefse_LDA_animal（Figure 4L+M）
Species	group	LDA values	P values
Archaea.Euryarchaeota.Methanobacteria	Control	2.40052619677	0.00469886962855
Archaea.Euryarchaeota.Methanobacteria.Methanobacteriales	Control	2.38985246842	0.00469886962855
Archaea.Euryarchaeota.Methanobacteria.Methanobacteriales.Methanobacteriaceae	Control	2.41351409634	0.00469886962855
Archaea.Euryarchaeota.Methanobacteria.Methanobacteriales.Methanobacteriaceae.Methanosphaera	Control	3.00607581563	3.27833216277E-4
Bacteria.Actinobacteria.Actinobacteria.Coriobacteriales.Coriobacteriaceae.Olsenella	Control	2.70937595127	8.71326702701E-4
Bacteria.Bacteroidetes	Control	5.36065779234	8.3978394842E-4
Bacteria.Bacteroidetes.Bacteroidia	Control	5.37441007176	8.3978394842E-4
Bacteria.Bacteroidetes.Bacteroidia.Bacteroidales	Control	5.36926644909	8.3978394842E-4
Bacteria.Bacteroidetes.Bacteroidia.Bacteroidales.Bacteroidaceae.Anaerorhabdus	Control	3.17100747152	0.00128924758521
Bacteria.Bacteroidetes.Bacteroidia.Bacteroidales.Prevotellaceae	Control	5.30172065652	6.0998064346E-4
Bacteria.Bacteroidetes.Bacteroidia.Bacteroidales.Prevotellaceae.Paraprevotella	Control	4.52274530551	3.06224528658E-4
Bacteria.Bacteroidetes.Bacteroidia.Bacteroidales.Prevotellaceae.Prevotella	Control	5.21951901458	4.31094982291E-4
Bacteria.Bacteroidetes.Bacteroidia.Bacteroidales.Rikenellaceae	Control	3.42806102884	4.2106334487E-4
Bacteria.Bacteroidetes.Bacteroidia.Bacteroidales.Rikenellaceae.Alistipes	Control	3.43080980877	4.2106334487E-4
Bacteria.Deferribacteres	Control	3.07585082946	0.00110313920565
Bacteria.Deferribacteres.Deferribacteres	Control	3.12623519242	0.00110313920565
Bacteria.Deferribacteres.Deferribacteres.Deferribacterales	Control	3.08761713385	0.00110313920565
Bacteria.Deferribacteres.Deferribacteres.Deferribacterales.Deferribacteraceae	Control	3.09260962267	0.00110313920565
Bacteria.Deferribacteres.Deferribacteres.Deferribacterales.Deferribacteraceae.Mucispirillum	Control	3.08393334284	0.00110313920565
Bacteria.Firmicutes.Bacilli.Lactobacillales.Streptococcaceae	Control	2.85758461311	3.60886139673E-4
Bacteria.Firmicutes.Bacilli.Lactobacillales.Streptococcaceae.Streptococcus	Control	2.85851044659	3.3720982515E-4
Bacteria.Firmicutes.Clostridia	Control	5.21963340741	3.78387469133E-4
Bacteria.Firmicutes.Clostridia.Clostridiales	Control	5.25977085547	3.78387469133E-4
Bacteria.Firmicutes.Clostridia.Clostridiales.Clostridiaceae	Control	3.21394214309	7.1227186948E-4
Bacteria.Firmicutes.Clostridia.Clostridiales.Clostridiaceae.Clostridium_sensu_stricto	Control	3.15329146212	7.1227186948E-4
Bacteria.Firmicutes.Clostridia.Clostridiales.Clostridiales	Control	2.53900310842	7.43324843804E-4
Bacteria.Firmicutes.Clostridia.Clostridiales.Clostridiales.Mogibacterium	Control	2.53672325952	7.43324843804E-4
Bacteria.Firmicutes.Clostridia.Clostridiales.Eubacteriaceae	Control	3.98263648194	6.85334189136E-4
Bacteria.Firmicutes.Clostridia.Clostridiales.Eubacteriaceae.Eubacterium	Control	3.9804598813	6.85334189136E-4
Bacteria.Firmicutes.Clostridia.Clostridiales.Lachnospiraceae	Control	5.02997593089	2.26610473035E-4
Bacteria.Firmicutes.Clostridia.Clostridiales.Lachnospiraceae.Acetatifactor	Control	3.82597417246	1.25674141211E-4
Bacteria.Firmicutes.Clostridia.Clostridiales.Lachnospiraceae.Anaerostipes	Control	3.43693598974	4.55123497154E-4
Bacteria.Firmicutes.Clostridia.Clostridiales.Lachnospiraceae.Blautia	Control	3.6084696571	2.89540914798E-4
Bacteria.Firmicutes.Clostridia.Clostridiales.Lachnospiraceae.Clostridium_XlVa	Control	4.93344961995	2.67618654469E-4
Bacteria.Firmicutes.Clostridia.Clostridiales.Lachnospiraceae.Clostridium_XlVb	Control	3.46110702209	1.7320426091E-4
Bacteria.Firmicutes.Clostridia.Clostridiales.Lachnospiraceae.Coprococcus	Control	2.65244763859	3.27833216277E-4
Bacteria.Firmicutes.Clostridia.Clostridiales.Lachnospiraceae.Eisenbergiella	Control	3.29724812238	0.0148385565159
Bacteria.Firmicutes.Clostridia.Clostridiales.Lachnospiraceae.Roseburia	Control	3.09514925521	6.14153717987E-4
Bacteria.Firmicutes.Clostridia.Clostridiales.Peptostreptococcaceae	Control	3.67977673951	8.00195278543E-4
Bacteria.Firmicutes.Clostridia.Clostridiales.Peptostreptococcaceae.Romboutsia	Control	3.6957997115	8.00195278543E-4
Bacteria.Firmicutes.Clostridia.Clostridiales.Ruminococcaceae	Control	4.72488951154	4.27638406815E-4
Bacteria.Firmicutes.Clostridia.Clostridiales.Ruminococcaceae.Anaerotruncus	Control	3.18956552914	8.66315791248E-5
Bacteria.Firmicutes.Clostridia.Clostridiales.Ruminococcaceae.Butyricicoccus	Control	3.20119055255	0.00127986092282
Bacteria.Firmicutes.Clostridia.Clostridiales.Ruminococcaceae.Clostridium_IV	Control	3.48912242924	1.48450388419E-4
Bacteria.Firmicutes.Clostridia.Clostridiales.Ruminococcaceae.Faecalibacterium	Control	2.74818107267	7.43324843804E-4
Bacteria.Firmicutes.Clostridia.Clostridiales.Ruminococcaceae.Flavonifractor	Control	4.15402078979	4.99416830384E-4
Bacteria.Firmicutes.Clostridia.Clostridiales.Ruminococcaceae.Intestinimonas	Control	2.89629769593	3.11223267943E-4
Bacteria.Firmicutes.Clostridia.Clostridiales.Ruminococcaceae.Oscillibacter	Control	4.20409326357	1.25674141211E-4
Bacteria.Firmicutes.Clostridia.Clostridiales.Ruminococcaceae.Papillibacter	Control	2.85035511874	3.27833216277E-4
Bacteria.Firmicutes.Clostridia.Clostridiales.Ruminococcaceae.Sporobacter	Control	3.75819216271	1.99607854401E-4
Bacteria.Firmicutes.Negativicutes.Selenomonadales.Acidaminococcaceae	Control	4.43386944225	7.0131861266E-4
Bacteria.Firmicutes.Negativicutes.Selenomonadales.Acidaminococcaceae.Phascolarctobacterium	Control	4.43445581126	7.0131861266E-4
Bacteria.Proteobacteria.Deltaproteobacteria	Control	3.57382791656	5.03875004359E-4
Bacteria.Proteobacteria.Deltaproteobacteria.Desulfovibrionales	Control	3.59132871315	5.03875004359E-4
Bacteria.Proteobacteria.Deltaproteobacteria.Desulfovibrionales.Desulfovibrionaceae	Control	3.56429372159	5.03875004359E-4
Bacteria.Proteobacteria.Deltaproteobacteria.Desulfovibrionales.Desulfovibrionaceae.Desulfovibrio	Control	3.58925213428	5.03875004359E-4
Bacteria.Proteobacteria.Epsilonproteobacteria	Control	3.60490541414	5.14602146438E-4
Bacteria.Proteobacteria.Epsilonproteobacteria.Campylobacterales	Control	3.62794547669	5.14602146438E-4
Bacteria.Proteobacteria.Epsilonproteobacteria.Campylobacterales.Helicobacteraceae	Control	3.60500977707	5.14602146438E-4
Bacteria.Proteobacteria.Epsilonproteobacteria.Campylobacterales.Helicobacteraceae.Helicobacter	Control	3.63052861259	5.14602146438E-4
Bacteria.Firmicutes.Bacilli	Fungal	5.34396228509	5.43018403175E-4
Bacteria.Firmicutes.Bacilli.Lactobacillales	Fungal	5.34345165109	5.43018403175E-4
Bacteria.Firmicutes.Bacilli.Lactobacillales.Enterococcaceae	Fungal	3.20781204018	5.66516932512E-4
Bacteria.Firmicutes.Bacilli.Lactobacillales.Enterococcaceae.Enterococcus	Fungal	3.20181456734	5.20025380101E-4
Bacteria.Firmicutes.Bacilli.Lactobacillales.Lactobacillaceae	Fungal	5.3409173077	5.43018403175E-4
Bacteria.Firmicutes.Bacilli.Lactobacillales.Lactobacillaceae.Lactobacillus	Fungal	5.34353281613	5.43018403175E-4
Bacteria.Firmicutes.Erysipelotrichia.Erysipelotrichales.Erysipelotrichaceae.Erysipelothrix	Fungal	3.44558765369	8.10448694192E-4
Bacteria.Firmicutes.Negativicutes	Fungal	4.71108047481	0.00431069847515
Bacteria.Firmicutes.Negativicutes.Selenomonadales	Fungal	4.71108095622	0.00431069847515
Bacteria.Firmicutes.Negativicutes.Selenomonadales.Veillonellaceae	Fungal	4.87518405018	5.38878511716E-4
Bacteria.Firmicutes.Negativicutes.Selenomonadales.Veillonellaceae.Megamonas	Fungal	3.70312288743	0.00276782340546
Bacteria.Firmicutes.Negativicutes.Selenomonadales.Veillonellaceae.Veillonella	Fungal	4.84537661368	5.38878511716E-4
Bacteria.Proteobacteria	Fungal	5.05598793565	8.30172081943E-4
Bacteria.Proteobacteria.Betaproteobacteria	Fungal	4.16906391057	0.0382806094613
Bacteria.Proteobacteria.Betaproteobacteria.Burkholderiales	Fungal	4.15435723946	0.0382806094613
Bacteria.Proteobacteria.Betaproteobacteria.Burkholderiales.Sutterellaceae	Fungal	4.16239441513	0.0382806094613
Bacteria.Proteobacteria.Betaproteobacteria.Burkholderiales.Sutterellaceae.Sutterella	Fungal	4.16758628412	0.0024884284904
Bacteria.Proteobacteria.Gammaproteobacteria	Fungal	5.03203079418	6.93701095921E-4
Bacteria.Proteobacteria.Gammaproteobacteria.Enterobacteriales	Fungal	4.97167182516	7.76103640157E-4
Bacteria.Proteobacteria.Gammaproteobacteria.Enterobacteriales.Enterobacteriaceae	Fungal	4.972260123	7.76103640157E-4
Bacteria.Proteobacteria.Gammaproteobacteria.Enterobacteriales.Enterobacteriaceae.Escherichia	Fungal	4.75052958072	0.00311406791317
Bacteria.Proteobacteria.Gammaproteobacteria.Enterobacteriales.Enterobacteriaceae.Morganella	Fungal	4.53842154164	5.0711681979E-4
Bacteria.Proteobacteria.Gammaproteobacteria.Enterobacteriales.Enterobacteriaceae.Proteus	Fungal	3.43277485235	0.00606796489554
Bacteria.Proteobacteria.Gammaproteobacteria.Enterobacteriales.Enterobacteriaceae.Providencia	Fungal	3.53287130217	2.09042500923E-4
Bacteria.Proteobacteria.Gammaproteobacteria.Pasteurellales	Fungal	4.13007836361	0.0096870876415
Bacteria.Proteobacteria.Gammaproteobacteria.Pasteurellales.Pasteurellaceae	Fungal	4.131514118	0.0096870876415
Bacteria.Proteobacteria.Gammaproteobacteria.Pasteurellales.Pasteurellaceae.Pasteurella	Fungal	4.13025594043	0.0096870876415
Bacteria.Proteobacteria.Gammaproteobacteria.Pseudomonadales	Fungal	2.87632398604	8.10448694192E-4
Bacteria.Proteobacteria.Gammaproteobacteria.Pseudomonadales.Pseudomonadaceae	Fungal	2.87632537274	8.10448694192E-4
Bacteria.Proteobacteria.Gammaproteobacteria.Pseudomonadales.Pseudomonadaceae.Pseudomonas	Fungal	2.87632545797	8.10448694192E-4
Bacteria.Tenericutes	Fungal	4.51488143857	2.65649354932E-4
Bacteria.Tenericutes.Mollicutes	Fungal	4.51488141053	2.65649354932E-4
Bacteria.Tenericutes.Mollicutes.Anaeroplasmatales	Fungal	4.51488144691	2.65649354932E-4
Bacteria.Tenericutes.Mollicutes.Anaeroplasmatales.Anaeroplasmataceae	Fungal	4.51488144648	2.65649354932E-4
Bacteria.Tenericutes.Mollicutes.Anaeroplasmatales.Anaeroplasmataceae.Anaeroplasma	Fungal	4.51488145749	2.65649354932E-4
Bacteria.Actinobacteria	Vehicle	3.05504960662	1.99607854401E-4
Bacteria.Actinobacteria.Actinobacteria	Vehicle	3.0562853355	1.99607854401E-4
Bacteria.Actinobacteria.Actinobacteria.Actinomycetales	Vehicle	2.68710670377	3.07394882145E-4
Bacteria.Actinobacteria.Actinobacteria.Actinomycetales.Actinomycetaceae	Vehicle	3.51536994367	0.0129993341397
Bacteria.Actinobacteria.Actinobacteria.Actinomycetales.Actinomycetaceae.Actinomyces	Vehicle	3.52104602938	0.0129993341397
Bacteria.Actinobacteria.Actinobacteria.Actinomycetales.Corynebacteriaceae	Vehicle	2.9917595078	0.00115776800471
Bacteria.Actinobacteria.Actinobacteria.Actinomycetales.Corynebacteriaceae.Corynebacterium	Vehicle	3.00659673511	0.00115776800471
Bacteria.Actinobacteria.Actinobacteria.Actinomycetales.Micrococcaceae	Vehicle	2.76504502901	4.38533706641E-4
Bacteria.Actinobacteria.Actinobacteria.Actinomycetales.Micrococcaceae.Rothia	Vehicle	2.76332639517	4.38533706641E-4
Bacteria.Actinobacteria.Actinobacteria.Coriobacteriales	Vehicle	2.77602154739	3.11223267943E-4
Bacteria.Actinobacteria.Actinobacteria.Coriobacteriales.Coriobacteriaceae	Vehicle	2.77560108426	3.11223267943E-4
Bacteria.Actinobacteria.Actinobacteria.Coriobacteriales.Coriobacteriaceae.Adlercreutzia	Vehicle	2.83213788444	1.99607854401E-4
Bacteria.Actinobacteria.Actinobacteria.Coriobacteriales.Coriobacteriaceae.Enterorhabdus	Vehicle	3.35975555147	0.0360702910782
Bacteria.Bacteroidetes.Bacteroidia.Bacteroidales.Bacteroidaceae	Vehicle	4.7782637295	4.80385580848E-4
Bacteria.Bacteroidetes.Bacteroidia.Bacteroidales.Bacteroidaceae.Bacteroides	Vehicle	4.77826374204	4.80385580848E-4
Bacteria.Bacteroidetes.Bacteroidia.Bacteroidales.Porphyromonadaceae	Vehicle	4.43002178716	3.87097293539E-4
Bacteria.Bacteroidetes.Bacteroidia.Bacteroidales.Porphyromonadaceae.Barnesiella	Vehicle	3.93276854245	2.89540914798E-4
Bacteria.Bacteroidetes.Bacteroidia.Bacteroidales.Porphyromonadaceae.Butyricimonas	Vehicle	3.76925607037	3.06224528658E-4
Bacteria.Bacteroidetes.Bacteroidia.Bacteroidales.Porphyromonadaceae.Odoribacter	Vehicle	3.01186751279	0.0129993341397
Bacteria.Bacteroidetes.Bacteroidia.Bacteroidales.Porphyromonadaceae.Parabacteroides	Vehicle	4.09505236848	4.78907222696E-4
Bacteria.Bacteroidetes.Bacteroidia.Bacteroidales.Prevotellaceae.Alloprevotella	Vehicle	4.5737942695	8.88206406073E-4
Bacteria.Firmicutes.Bacilli.Lactobacillales.Streptococcaceae.Lactococcus	Vehicle	3.40611550478	0.0129993341397
Bacteria.Firmicutes.Clostridia.Clostridiales.Eubacteriaceae.Anaerofustis	Vehicle	2.88484227315	0.0154124126758
Bacteria.Firmicutes.Clostridia.Clostridiales.Ruminococcaceae.Ruminococcus	Vehicle	4.13824491138	4.99416830384E-4
Bacteria.Firmicutes.Erysipelotrichia	Vehicle	4.14605150702	0.0132013307283
Bacteria.Firmicutes.Erysipelotrichia.Erysipelotrichales	Vehicle	4.14619108349	0.0132013307283
Bacteria.Firmicutes.Erysipelotrichia.Erysipelotrichales.Erysipelotrichaceae	Vehicle	4.14616845811	0.0132013307283
Bacteria.Firmicutes.Erysipelotrichia.Erysipelotrichales.Erysipelotrichaceae.Allobaculum	Vehicle	4.06269078563	3.27985289194E-4
Bacteria.Firmicutes.Erysipelotrichia.Erysipelotrichales.Erysipelotrichaceae.Clostridium_XVIII	Vehicle	2.95414384353	0.0303065853627
Bacteria.Firmicutes.Erysipelotrichia.Erysipelotrichales.Erysipelotrichaceae.Faecalicoccus	Vehicle	3.12064942315	0.00394547361114
Bacteria.Firmicutes.Erysipelotrichia.Erysipelotrichales.Erysipelotrichaceae.Holdemania	Vehicle	2.70377411766	8.00317582856E-4
Bacteria.Firmicutes.Erysipelotrichia.Erysipelotrichales.Erysipelotrichaceae.Turicibacter	Vehicle	3.20520636836	2.04705587784E-4
Bacteria.Proteobacteria.Alphaproteobacteria	Vehicle	3.07573853403	7.27873195313E-4
Bacteria.Proteobacteria.Alphaproteobacteria.Rhodospirillales	Vehicle	2.81245016534	1.29831206551E-4
Bacteria.Proteobacteria.Alphaproteobacteria.Rhodospirillales.Rhodospirillaceae	Vehicle	2.81246720885	1.29831206551E-4
Bacteria.Proteobacteria.Alphaproteobacteria.Rhodospirillales.Rhodospirillaceae.Aestuariispira	Vehicle	2.81259628002	1.29831206551E-4
